# Supplementary material for: Metabolic Profiling of Sugars and Organic Acids, and Expression Analyses of Metabolism-Associated Genes in Two Yellow-Peel Pitaya Species
Source: Plants (Basel). 2022 Mar 4;11(5):694. doi: 10.3390/plants11050694 (PMC8912497; doi:10.3390/plants11050694)
Supplement: Supplementary file 1 [file plants-11-00694-s001.zip]

Archive with 1 entries (1 files):
- plants-1580344-supplementary.pdf
